# Supplementary material for: Contrasting diversity patterns between microeukaryotic and prokaryotic communities in cold-seep sediments
Source: ISME Commun. 2025 Jan 8;5(1):ycaf002. doi: 10.1093/ismeco/ycaf002 (PMC11879339; doi:10.1093/ismeco/ycaf002)
Supplement: Metadata_file1_ycaf002 [file metadata_file1_ycaf002.xlsx]

## Sheet: Metadata（0-10cmbs）
Sample	Depth (cm)	ROV	Phosphate (PO43−)	Ammonium (NH4+)	Sulfide (S2−)	Sulphate (SO42−)	Methane (CH4)	Dissolved inorganic carbon (DIC)	δ15N	δ13C	%TN	%OC	DOM_t	DOM_a	DOM_m	DOM_c	DOM_b	DOM_SR	DOM_BIX	DOM_FI	DOM_HIX	DNA_18S_Whole_Richness	RNA_18S_Whole_Richness	DNA_Breviatea_Richness	RNA_Breviatea_Richness	DNA_Laby_Richness	RNA_Laby_Richness	DNA_Apicomplexa_Richness	RNA_Apicomplexa_Richness	DNA_16s_Whole_Richness	RNA_16s_Whole_Richness	DNA_ANME1_Richness	RNA_ANME1_Richness	DNA_Methano_Richness	RNA_Methano_Richness	DNA_Gamma_Richness	RNA_Gamma_Richness
D515ROV1LPC_0	0	ROV1	0.474667	26.1667	18.8675	1972.5	24159.3	9.91	1.2	-33.3	0.19	1.27	1.14598	1.86158	0.97297	0.833761	1.05389	2.54589	1.13365	1.43069	0.66943	87	282	1	19	0	8	8	4	803	657	5	4	3	9	143	131
D522ROV1PC202_0	0	ROV1	0.474667	26.1667	18.8675	1972.5	24159.3	9.91	3.8	-23.2	0.15	1.06	1.11356	1.7654	1.20693	0.797524	1.29849	1.95851	1.27411	1.43274	0.629094	149	374	1	14	6	14	16	4	2593	1936	1	6	0	6	326	354
D522ROV1PC202_5	5	ROV1	0.395	26.5	85.11	760.6	34583.4	20.11	3.7	-22.8	0.16	1.09	0.817366	1.69081	0.99819	0.783763	0.90173	2.17907	1.05871	1.31598	0.667681	209	NA	3	NA	6	NA	18	NA	2255	1594	1	6	2	13	283	313
D522ROV1PC202_10	10	ROV1	0.415	26.6833	152.244	387.25	76078.7	23.65	4.1	-23.2	0.14	0.94	0.514613	1.51493	0.868428	0.732569	0.566928	1.82209	0.972589	1.29751	0.723451	167	NA	5	NA	4	NA	12	NA	2333	1545	1	7	5	11	242	229
D522ROV1PC201_0	0	ROV1	0.474667	26.1667	18.8675	1972.5	24159.3	9.91	3.9	-22.8	0.15	1.11	0.525693	1.38968	0.848472	0.631723	0.672814	2.16099	1.00862	1.34094	0.680571	263	268	3	20	13	17	17	7	1942	1459	2	3	1	9	274	296
D522ROV1PC201_5	5	ROV1	0.395	26.5	85.11	760.6	34583.4	20.11	4.2	-22.6	0.15	1.01	0.616709	1.8219	1.02671	0.837978	0.786048	2.19104	0.96054	1.16717	0.705267	289	NA	2	NA	11	NA	8	NA	2121	1837	5	3	5	11	245	233
D522ROV1PC201_10	10	ROV1	0.415	26.6833	152.244	387.25	76078.7	23.65	4.4	-22.3	0.14	0.92	0.648608	1.67442	0.971329	0.781248	0.772687	1.89078	0.956433	1.2911	0.686724	261	135	4	4	2	3	18	4	1702	1555	1	5	0	9	282	221
D515ROV1LPC_5	5	ROV1	0.395	26.5	85.11	760.6	34583.4	20.11	0.5	-31.5	0.14	1.03	1.33601	2.03821	1.25097	0.866009	1.36199	1.83898	1.24868	1.39257	0.648161	76	193	5	15	0	0	2	0	958	711	4	6	4	15	152	136
D522ROV1PC204_0	0	ROV1	0.474667	26.1667	18.8675	1972.5	24159.3	9.91	3.7	-26.4	0.13	1.74	0.472135	1.60924	0.895767	0.74503	0.449245	1.92651	0.956101	1.25062	0.771031	277	209	6	17	2	2	12	7	1524	1437	7	3	9	10	198	274
D522ROV1PC204_5	5	ROV1	0.395	26.5	85.11	760.6	34583.4	20.11	3	-26	0.13	0.85	0.58137	1.14918	0.758573	0.531253	0.70877	2.65768	1.15459	1.33474	0.631745	59	290	1	13	0	5	6	7	1287	1187	7	6	14	8	169	258
D522ROV1PC204_10	10	ROV1	0.415	26.6833	152.244	387.25	76078.7	23.65	2.9	-24.4	0.1	0.59	0.582706	1.1597	0.765549	0.533713	0.734922	2.48701	1.13637	1.33668	0.637659	93	NA	0	NA	0	NA	0	NA	1276	1325	7	9	13	11	104	272
D522ROV1LPC2_0	0	ROV1	0.474667	26.1667	18.8675	1972.5	24159.3	9.91	3.6	-25	0.12	0.87	0.573374	1.17837	0.771994	0.524493	0.678636	2.52721	1.19074	1.39554	0.648657	114	NA	2	NA	0	NA	33	NA	802	1183	1	5	0	11	131	273
D522ROV1LPC2_5	5	ROV1	0.395	26.5	85.11	760.6	34583.4	20.11	3.3	-26.7	0.15	0.96	0.502662	1.42214	0.832113	0.678226	0.515769	2.38763	1.01929	1.31263	0.736163	119	NA	0	NA	2	NA	25	NA	1029	1301	13	4	4	12	139	265
D522ROV1LPC2_10	10	ROV1	0.415	26.6833	152.244	387.25	76078.7	23.65	3	-29	0.15	0.85	0.573036	1.28563	0.866354	0.608468	0.532232	2.31289	1.14839	1.28384	0.716329	165	NA	2	NA	3	NA	3	NA	1204	830	11	11	8	14	137	151
D515ROV1PC201_0	0	ROV1	0.474667	26.1667	18.8675	1972.5	24159.3	9.91	0.8	-38.3	0.19	1.16	0.671942	1.33611	0.910099	0.624509	0.754836	2.42728	1.22572	1.37063	0.668168	156	350	1	21	0	11	12	10	1460	1179	4	6	5	14	274	280
D515ROV1PC201_5	5	ROV1	0.395	26.5	85.11	760.6	34583.4	20.11	0.4	-39.8	0.17	1.04	1.2625	1.74643	1.16288	0.761281	1.12293	2.54056	1.30501	1.42491	0.670811	79	151	2	22	2	5	6	5	922	1182	6	5	6	13	158	279
D515ROV1PC201_10	10	ROV1	0.415	26.6833	152.244	387.25	76078.7	23.65	1.1	-38.5	0.18	1.14	1.19016	1.78119	0.828056	0.734462	0.965406	2.61669	1.11596	1.41661	0.705012	93	156	0	37	0	1	2	3	863	1410	8	6	9	16	109	259
D523ROV2LPC1_0	0	ROV2	0.569333	31.2	0.403333	2527.33	4840.73	4.49	1.2	-34.2	0.33	2.17	1.21453	1.86735	0.997304	0.788988	0.979446	2.34717	1.1351	1.36866	0.720835	88	421	0	17	0	13	26	5	1852	1542	1	5	3	14	289	339
D515ROV1LPC_10	10	ROV1	0.415	26.6833	152.244	387.25	76078.7	23.65	1.6	-32.1	0.14	0.97	NA	NA	NA	NA	NA	NA	NA	NA	NA	41	NA	0	NA	0	NA	8	NA	879	498	11	4	17	16	111	92
D523ROV2LPC1_5	5	ROV2	0.2605	29.4	0.11	2330.25	6842.15	6.75	0.5	-21.7	0.3	2.7	0.962052	1.56717	1.11361	0.761396	0.888108	2.84718	1.22628	1.37246	0.665758	126	442	0	13	0	13	29	7	2344	1369	3	4	6	16	296	296
D523ROV2LPC1_10	10	ROV2	0.2385	34.45	0.055	1769.25	9779.5	11.415	1.7	-33.7	0.22	1.57	0.465675	1.16567	0.679255	0.568667	0.450137	3.03309	1.09879	1.39069	0.726048	122	479	1	8	1	8	17	4	1475	813	6	4	12	20	155	132
D519ROV2PC201_0	0	ROV2	0.569333	31.2	0.403333	2527.33	4840.73	4.49	3.9	-24.9	0.17	1.14	0.520914	1.28341	0.716947	0.596676	0.556055	2.38435	0.959933	1.29623	0.711747	83	418	0	11	2	9	2	4	1366	1618	3	4	1	4	283	294
D519ROV2PC201_5	5	ROV2	0.2605	29.4	0.11	2330.25	6842.15	6.75	3.3	-25.9	0.14	0.94	0.671893	1.30272	0.855893	0.601338	0.910017	2.41369	1.06384	1.30573	0.625858	41	166	2	20	0	6	0	9	627	1118	5	7	3	13	124	215
D517ROV2LPC2_0	0	ROV2	0.569333	31.2	0.403333	2527.33	4840.73	4.49	3	-27.1	0.18	1.16	NA	NA	NA	NA	NA	NA	NA	NA	NA	74	324	0	13	1	15	10	10	1048	1401	3	3	3	5	212	309
D517ROV2LPC2_5	5	ROV2	0.2605	29.4	0.11	2330.25	6842.15	6.75	2.7	-26.8	0.2	1.3	0.553742	1.35986	0.861514	0.66351	0.629326	2.40373	0.995298	1.2877	0.696358	76	300	0	19	0	12	12	7	1256	1184	5	2	4	10	202	233
D517ROV2LPC2_10	10	ROV2	0.2385	34.45	0.055	1769.25	9779.5	11.415	2.8	-29	0.2	1.18	1.13472	4.04844	1.18039	1.79558	0.936621	2.70435	0.942463	1.63213	0.821647	27	315	0	16	1	13	1	8	857	930	3	3	2	13	156	199
D523ROV2LPC3_0	0	ROV2	0.569333	31.2	0.403333	2527.33	4840.73	4.49	1.1	-33.8	0.28	1.99	0.732559	1.31794	0.911869	0.641889	0.825216	2.97261	1.22347	1.36505	0.646678	33	464	1	17	0	18	3	5	2052	1638	8	2	15	15	295	291
D523ROV2LPC3_5	5	ROV2	0.2605	29.4	0.11	2330.25	6842.15	6.75	2.1	-32.4	0.19	1.32	0.692623	1.40595	0.895607	0.676295	0.702275	2.80693	1.15016	1.37498	0.682619	21	128	0	9	0	5	1	2	1290	346	12	9	12	8	161	61
D523ROV2LPC3_10	10	ROV2	0.2385	34.45	0.055	1769.25	9779.5	11.415	0.7	-37.8	0.23	1.03	0.631048	1.08538	0.75151	0.517487	0.685369	3.25829	1.22497	1.40267	0.648729	17	486	0	11	0	11	0	6	1123	952	12	5	8	18	153	160
D522ROV1PC205_0	0	ROV1	0.474667	26.1667	18.8675	1972.5	24159.3	9.91	3.9	-25.5	0.14	0.92	0.78455	1.32611	0.965873	0.62205	0.884864	2.88984	1.26956	1.37584	0.630447	169	292	8	19	1	5	17	2	1301	852	3	6	1	7	193	167
D522ROV1PC205_5	5	ROV1	0.395	26.5	85.11	760.6	34583.4	20.11	3.5	-25.9	0.14	1.11	0.461763	0.974097	0.635908	0.456545	0.553089	2.59386	1.02934	1.36768	0.656209	137	291	10	15	5	4	5	2	1212	554	4	8	2	6	179	104
D522ROV1PC205_10	10	ROV1	0.415	26.6833	152.244	387.25	76078.7	23.65	4.2	-25.6	0.12	0.83	0.425366	0.886558	0.630275	0.420305	0.529806	2.65648	1.1514	1.33507	0.634442	84	NA	3	NA	1	NA	6	NA	903	452	1	8	0	6	115	72
D523ROV2LPC2_0	0	ROV2	0.569333	31.2	0.403333	2527.33	4840.73	4.49	1.4	-32.8	0.29	2.43	NA	NA	NA	NA	NA	NA	NA	NA	NA	82	399	0	12	0	8	20	4	1866	1260	6	3	17	20	190	212
D523ROV2LPC2_5	5	ROV2	0.2605	29.4	0.11	2330.25	6842.15	6.75	2.2	-32.3	0.17	1.13	NA	NA	NA	NA	NA	NA	NA	NA	NA	145	370	3	18	5	7	21	3	1543	1179	4	7	6	18	187	154
D523ROV2LPC2_10	10	ROV2	0.2385	34.45	0.055	1769.25	9779.5	11.415	2.6	-34	0.13	0.87	0.677554	1.40087	0.729395	0.703379	0.736997	2.74253	1.01127	1.43372	0.68745	12	125	0	4	0	1	0	0	684	851	7	9	11	14	96	139
D517ROV2PC203_5	5	ROV2	0.2605	29.4	0.11	2330.25	6842.15	6.75	1.9	-29.4	0.21	1.06	1.45604	2.17901	1.39554	0.96048	1.52283	1.93673	1.24112	1.39081	0.626437	243	170	17	11	6	6	24	2	913	1385	5	6	5	13	163	246
D517ROV2PC203_10	10	ROV2	0.2385	34.45	0.055	1769.25	9779.5	11.415	1.3	-30.5	0.21	1.19	1.30194	1.96321	1.20935	0.874537	1.34071	1.97814	1.28176	1.4514	0.642754	157	138	2	5	1	2	18	1	573	893	8	14	5	19	78	119
D517ROV2LPC1_0	0	ROV2	0.569333	31.2	0.403333	2527.33	4840.73	4.49	3.1	-26.8	0.2	1.32	0.570212	1.48988	0.910288	0.739197	0.567889	2.47947	0.961104	1.30525	0.744083	70	297	0	12	1	8	10	4	1107	1709	6	5	5	10	182	314
D522ROV1PC203_0	0	ROV1	0.474667	26.1667	18.8675	1972.5	24159.3	9.91	2.6	-23.1	0.17	1.14	NA	NA	NA	NA	NA	NA	NA	NA	NA	128	254	3	17	5	12	10	7	1620	1259	1	4	0	13	272	254
D517ROV2LPC1_5	5	ROV2	0.2605	29.4	0.11	2330.25	6842.15	6.75	2.6	-27.7	0.18	1.07	0.549671	1.30142	0.819095	0.647343	0.675776	2.4044	1.0006	1.28357	0.682389	286	228	3	16	4	11	17	7	847	1731	5	3	3	13	143	247
D517ROV2LPC1_10	10	ROV2	0.2385	34.45	0.055	1769.25	9779.5	11.415	3.2	-27.7	0.21	1.31	6.22848	5.79299	1.33142	2.35222	3.05925	2.70959	0.76582	1.65271	0.72817	49	138	0	4	1	4	5	1	1057	1115	3	4	3	14	159	173
D519ROV3LPC2_0	0	ROV3	0.3008	29.94	149.882	2336.8	10204.2	4.05	4.5	-22.6	0.16	1.2	0.593058	1.6503	0.986694	0.795249	0.625075	2.04812	0.98899	1.28141	0.722331	116	355	2	8	6	8	23	12	2567	2363	1	3	4	7	394	385
D519ROV3LPC2_5	5	ROV3	0.267333	27.2833	213.878	2332.67	12752.2	3.13	4.9	-22.1	0.15	0.99	0.395432	1.26711	0.747916	0.601825	0.558213	2.32185	0.90138	1.27727	0.701676	234	234	1	8	15	9	7	8	2792	2496	2	5	4	8	323	337
D519ROV3LPC2_10	10	ROV3	0.3235	27.1833	73.3883	2304	11947.5	2.945	4.7	-22.4	0.13	0.9	0.575986	1.22536	0.761514	0.576738	0.704773	2.36659	1.03707	1.28809	0.659843	207	193	1	5	18	2	9	2	2659	1862	1	8	2	10	277	250
D518ROV3PC201_0	0	ROV3	0.3008	29.94	149.882	2336.8	10204.2	4.05	4.2	-22.5	0.15	1.08	0.503414	1.39054	0.818504	0.675307	0.565551	2.00712	0.906441	1.32687	0.719174	135	346	1	12	2	10	12	4	1397	2166	1	7	1	13	242	346
D518ROV3PC201_5	5	ROV3	0.267333	27.2833	213.878	2332.67	12752.2	3.13	4.7	-22.4	0.12	0.91	0.457343	1.24728	0.735703	0.593201	0.497133	2.33537	0.980848	1.30036	0.713466	67	243	0	15	0	8	5	4	605	1978	4	8	1	15	113	282
D518ROV3PC201_10	10	ROV3	0.3235	27.1833	73.3883	2304	11947.5	2.945	5.3	-22.4	0.11	0.86	0.55428	1.50328	0.919892	0.718288	0.622097	2.0592	1.01668	1.32362	0.711126	80	294	0	3	0	1	2	2	659	1819	6	10	1	17	142	292
D518ROV3LPC_0	0	ROV3	0.3008	29.94	149.882	2336.8	10204.2	4.05	3.4	-26.1	0.11	0.83	0.45196	0.840989	0.528919	0.38558	0.484469	1.52927	0.972799	1.2916	0.655721	97	395	1	8	1	9	23	5	325	2088	3	7	0	10	65	396
D518ROV3LPC_5	5	ROV3	0.267333	27.2833	213.878	2332.67	12752.2	3.13	4.3	-28.6	0.09	0.71	0.478834	1.13059	0.700215	0.540108	0.534512	2.73142	0.946022	1.28965	0.696043	97	312	0	6	2	6	1	3	699	1728	12	14	2	16	130	221
D522ROV1PC203_5	5	ROV1	0.395	26.5	85.11	760.6	34583.4	20.11	3.5	-23.5	0.15	1	0.682764	1.5347	1.08235	0.762577	0.845432	2.02025	1.05628	1.31189	0.658407	227	NA	3	NA	1	NA	3	NA	1927	1288	1	5	5	10	237	157
D518ROV3LPC_10	10	ROV3	0.3235	27.1833	73.3883	2304	11947.5	2.945	4.2	-28.3	0.12	0.87	0.512464	1.27587	0.778784	0.604009	0.484569	1.94048	0.891093	1.25482	0.728944	66	262	1	7	0	8	8	5	1118	1810	8	14	4	11	191	289
D519ROV3PC203_0	0	ROV3	0.3008	29.94	149.882	2336.8	10204.2	4.05	4.1	-22.5	0.11	0.89	0.488772	1.75773	0.968417	0.83965	0.425334	1.84455	0.822385	1.24383	0.796265	67	352	0	6	0	14	2	1	1106	2157	2	4	0	9	218	430
D519ROV3PC203_5	5	ROV3	0.267333	27.2833	213.878	2332.67	12752.2	3.13	3.3	-22.8	0.11	0.89	0.492999	1.5598	0.907151	0.736482	0.582711	1.87437	0.850217	1.31533	0.727815	67	304	0	11	0	9	2	2	1167	2257	2	6	3	11	179	349
D519ROV3PC203_10	10	ROV3	0.3235	27.1833	73.3883	2304	11947.5	2.945	4.5	-22	0.12	0.99	0.569825	1.79516	1.00155	0.849672	0.664934	1.77643	0.833267	1.31218	0.729891	265	376	0	4	2	2	15	3	1250	1989	7	6	2	15	197	313
D519ROV3PC201_0	0	ROV3	0.3008	29.94	149.882	2336.8	10204.2	4.05	4.7	-22.9	0.11	1.04	0.494117	1.62625	0.929011	0.759876	0.498227	1.86928	0.895653	1.2846	0.760686	102	222	1	10	1	5	11	10	1356	1804	2	0	0	4	257	364
D519ROV3PC201_5	5	ROV3	0.267333	27.2833	213.878	2332.67	12752.2	3.13	4.5	-22.9	0.11	0.87	0.573116	1.65277	0.889411	0.760356	0.521627	1.95051	0.810744	1.32334	0.77115	112	262	0	16	0	6	15	10	1122	1818	1	2	1	6	220	335
D519ROV3PC201_10	10	ROV3	0.3235	27.1833	73.3883	2304	11947.5	2.945	5.1	-23.6	0.11	0.97	0.444255	1.70214	0.962364	0.805064	0.469333	2.02633	0.867344	1.311	0.770965	53	199	0	9	0	3	4	7	1283	1671	2	2	2	11	223	310
D519ROV3PC202_0	0	ROV3	0.3008	29.94	149.882	2336.8	10204.2	4.05	4.1	-22.4	0.11	0.88	0.529979	1.62383	0.935189	0.766893	0.593996	1.98521	0.877525	1.32415	0.730404	118	201	0	9	0	4	0	6	1313	1813	2	2	2	14	237	352
D519ROV3PC202_5	5	ROV3	0.267333	27.2833	213.878	2332.67	12752.2	3.13	4.4	-23.8	0.12	1.19	0.711978	2.19621	1.2488	1.04129	0.810021	2.30146	0.920579	1.33526	0.735156	45	207	0	13	0	3	4	4	972	2071	2	2	2	13	147	350
D519ROV3PC204_0	0	ROV3	0.3008	29.94	149.882	2336.8	10204.2	4.05	4.2	-22.5	0.15	1.01	0.744306	1.63857	1.07505	0.790744	0.778411	2.20365	1.08653	1.31946	0.69164	179	227	5	6	1	8	17	11	1160	2366	1	4	1	13	211	381
D522ROV1PC203_10	10	ROV1	0.415	26.6833	152.244	387.25	76078.7	23.65	4.4	-23.8	0.13	0.85	0.562567	1.24992	0.757398	0.593306	0.662356	2.12734	0.995897	1.30156	0.666897	197	205	3	22	7	3	30	4	1813	850	3	7	6	12	189	130
D519ROV3PC204_5	5	ROV3	0.267333	27.2833	213.878	2332.67	12752.2	3.13	4.1	-24.6	0.16	1.09	1.35018	2.13824	1.42426	1.03075	1.50486	2.10009	1.18736	1.39084	0.627815	321	240	2	8	2	7	6	4	1569	1974	2	2	1	9	278	394
D519ROV3PC204_10	10	ROV3	0.3235	27.1833	73.3883	2304	11947.5	2.945	4.2	-22.4	0.15	0.99	0.372351	1.1695	0.643536	0.56448	0.383706	2.64726	0.805226	1.27522	0.738951	63	NA	0	NA	0	NA	4	NA	1715	2332	0	6	3	12	275	319
D519ROV3PC205_0	0	ROV3	0.3008	29.94	149.882	2336.8	10204.2	4.05	4.2	-22.1	0.15	1.08	0.466964	1.328	0.708787	0.592896	0.57292	2.84448	0.90717	1.29567	0.703156	204	359	1	8	2	25	6	3	1583	2079	1	2	0	7	334	447
D519ROV3PC205_5	5	ROV3	0.267333	27.2833	213.878	2332.67	12752.2	3.13	4.8	-22.3	0.14	1.01	0.420477	1.34476	0.772159	0.640253	0.489196	2.45493	0.910517	1.25765	0.736582	245	337	2	11	7	12	5	6	1572	2180	0	2	1	8	287	368
D519ROV3PC205_10	10	ROV3	0.3235	27.1833	73.3883	2304	11947.5	2.945	4.1	-22.3	0.13	0.93	0.328976	1.15833	0.705413	0.573958	0.330774	2.50713	0.925993	1.27137	0.760857	112	NA	0	NA	5	NA	10	NA	1413	1584	0	3	3	11	191	292
D519ROV3LPC1_0	0	ROV3	0.3008	29.94	149.882	2336.8	10204.2	4.05	4.6	-21.9	0.15	0.97	0.455871	1.11267	0.708254	0.545325	0.526871	2.57612	1.02014	1.30855	0.680162	152	284	0	8	2	8	36	13	1726	2570	2	0	0	3	274	351
D519ROV3LPC1_5	5	ROV3	0.267333	27.2833	213.878	2332.67	12752.2	3.13	4	-21.7	0.15	0.98	0.471942	1.2585	0.771796	0.619256	0.453987	2.40834	0.953825	1.32461	0.730639	139	248	0	4	2	10	25	9	2029	2741	2	2	2	4	293	379
D519ROV3LPC1_10	10	ROV3	0.3235	27.1833	73.3883	2304	11947.5	2.945	4.2	-22.2	0.14	0.99	0.410514	1.40384	0.815339	0.68523	0.428134	2.33841	0.933728	1.25999	0.75955	177	169	2	6	7	4	6	0	1666	2210	2	1	2	7	221	278
D518ROV4PC201_0	0	ROV4	NA	NA	NA	NA	NA	NA	5	-20.7	0.14	0.85	0.385932	0.962385	0.511159	0.377901	0.417533	3.592	0.804077	1.42864	0.659468	57	240	0	2	0	7	6	3	752	2646	1	1	0	6	136	360
D518ROV4PC201_5	5	ROV4	NA	NA	NA	NA	NA	NA	5.1	-20.5	0.13	0.86	0.469375	1.10658	0.564435	0.440468	0.546708	2.26714	0.87532	1.3645	0.665379	93	170	0	2	2	6	10	2	1061	2927	2	3	0	11	155	313
D518ROV4PC201_10	10	ROV4	NA	NA	NA	NA	NA	NA	4.9	-21	0.13	0.84	0.343222	0.928427	0.493908	0.390194	0.509412	2.31549	0.906233	1.31199	0.651636	33	218	0	1	0	5	1	5	610	2603	1	5	0	7	114	303
D515ROV4BC3_0	0	ROV4	NA	NA	NA	NA	NA	NA	5.4	-21.2	0.15	0.98	0.650881	1.49005	0.804015	0.576963	0.604432	2.18497	0.865204	1.44101	0.690097	406	417	0	3	1	14	18	2	1753	2478	1	2	3	5	282	368
D515ROV4BC3_5	5	ROV4	NA	NA	NA	NA	NA	NA	5.4	-22	0.14	0.88	NA	NA	NA	NA	NA	NA	NA	NA	NA	31	95	0	0	0	1	0	0	1034	2883	3	6	2	8	141	237
D515ROV4BC3_10	10	ROV4	NA	NA	NA	NA	NA	NA	4.9	-20.8	0.14	0.88	0.814562	1.3625	0.753574	0.564123	0.992317	1.89588	1.06743	1.32184	0.604904	134	NA	2	NA	0	NA	6	NA	912	2378	2	4	1	6	129	268
D517ROV5LPC_5	5	ROV5	0.398	24.35	0.045	2628.5	2169.55	3.64	5.1	-20.7	0.15	0.93	0.338284	1.09905	0.564333	0.463737	0.377248	2.50169	0.790116	1.32318	0.729862	131	276	0	3	1	13	5	0	1012	2593	3	0	1	2	180	382
D517ROV5LPC_10	10	ROV5	0.3945	25.9	0.04	2577	2164.4	3.63	4.1	-20.9	0.14	0.84	0.392581	1.26344	0.71964	0.575208	0.531097	2.38564	0.885215	1.27829	0.708412	57	216	0	4	0	9	0	0	670	2867	2	1	0	6	133	342
D515ROV4BC4_0	0	ROV4	NA	NA	NA	NA	NA	NA	4.9	-20.8	0.12	0.79	0.586947	1.31415	0.726093	0.454618	0.455231	2.68844	0.846726	1.32304	0.696804	151	174	0	1	1	4	2	0	2019	2647	2	0	2	0	332	266
D515ROV4BC4_5	5	ROV4	NA	NA	NA	NA	NA	NA	4.7	-20.6	0.14	0.86	0.452209	1.10128	0.554417	0.417902	0.490658	2.34933	0.889182	1.35143	0.674532	69	77	0	0	0	0	2	0	1088	3051	2	0	3	0	192	214
D515ROV4BC4_10	10	ROV4	NA	NA	NA	NA	NA	NA	4.8	-20.7	0.13	0.85	0.39506	0.896634	0.475892	0.383108	0.634278	2.55841	0.848054	1.26322	0.591663	46	55	0	1	0	0	1	0	1475	2288	3	0	2	0	174	124
D517ROV5PC201_0	0	ROV5	0.2065	28.25	0.055	2619.5	2168.3	3.61	5.2	-20.8	0.14	0.85	0.526599	1.2441	0.656843	0.474129	0.474354	3.23771	0.843247	1.39387	0.706334	75	230	0	0	0	4	8	0	728	2477	0	0	0	0	141	272
D517ROV5PC201_5	5	ROV5	0.398	24.35	0.045	2628.5	2169.55	3.64	5	-20.9	0.14	0.86	0.598419	1.04388	0.580149	0.426369	0.702156	2.43783	0.894154	1.33347	0.610128	91	82	1	0	0	1	4	0	1451	2369	1	0	0	0	218	211
D517ROV5PC201_10	10	ROV5	0.3945	25.9	0.04	2577	2164.4	3.63	4.6	-20.9	0.14	0.94	NA	NA	NA	NA	NA	NA	NA	NA	NA	89	NA	0	NA	2	NA	1	NA	1528	2534	1	0	1	0	152	165

## Sheet: Metadata（0-70cmbs）
Samples	Date	ROV	Push_core	Depth_cm	PO4 (ppm)	Sulfide （mg/L）	SO42- (mg/L)	NH4+ (mg/L)	CH4 (mg/kg)	C13--CH4 (AOM)	d15N ‰	d13CV-PDB ‰	DIC-C (mmol/L)
515ROV01-LPC-0	20210515	ROV1	LPC	0	0.665846	0.818543	2096.32	27.7326	1253.14	-65.0855	21.2387	-33.0385	8.79182
515ROV01-LPC-2	20210515	ROV1	LPC	2	0.519311	43.5179	1795.57	23.5665	539.313	-68.6405	1.39126	-38.0827	11.0321
515ROV01-LPC-4	20210515	ROV1	LPC	4	0.354324	58.014	1128.1	33.1923	1314.94	-72.84	-0.113242	-43.825	16.8892
515ROV01-LPC-6	20210515	ROV1	LPC	6	0.279429	161.631	321.953	22.5718	4064.74	-88.853	0.0693321	-44.4042	23.3284
515ROV01-LPC-8	20210515	ROV1	LPC	8	0.228413	317.47	297.031	19.735	6321.37	-88.6705	0.721054	-40.8608	23.6544
515ROV01-LPC-10	20210515	ROV1	LPC	10	0.274002		70.2811	31.1444	25423.1	-77.3945	1.3
515ROV01-LPC-15	20210515	ROV1	LPC	15	0.268032	206.183	36.1138	29.509	16864.8	-70.2475	2.7548	-30.2222	23.1597
515ROV01-LPC-20	20210515	ROV1	LPC	20	0.321218		32.0947	30.8637	26103.6	-68.4995	-1.21331	-28.0648	24.883
515ROV01-LPC-25	20210515	ROV1	LPC	25	0.285942		31.1928	34.2847	60286.9
515ROV01-LPC-30	20210515	ROV1	LPC	30	0.206162	328.235	39.5	33.75	5798.23	-67.285	-0.6	-29.1983	23.9427
515ROV01-LPC-35	20210515	ROV1	LPC	35	0.175227	238.707	53.21	35.3621	7236.25
515ROV01-LPC-40	20210515	ROV1	LPC	40	0.165458	250.315	19.8989	38.8406	3504.71	-66.393	-0.316617	-28.0845	24.0721
515ROV01-LPC-45	20210515	ROV1	LPC	45	0.1698	208.869	19.9909	30.4921	7143.6
515ROV01-LPC-50	20210515	ROV1	LPC	50	0.212132	271.867	29.5557	33.1217	3706.29	-66.368	12.5815	-27.4962	24.5681
515ROV01-LPC-55	20210515	ROV1	LPC	55	0.215931	325.737	45.6885	30.7113	4503.75
515ROV01-LPC-60	20210515	ROV1	LPC	60	0.183368	355.578	17.3138	28.3452	4330.68
515ROV01-LPC-65	20210515	ROV1	LPC	65	0.215931	1143.89	16.4189	32.1043	7284.23
515ROV01-LPC-70	20210515	ROV1	LPC	70	0.271288	430.989	12.57	35.5108	5361.82
517ROV02-PC203-0	20210517	ROV2	PC203	0	0.294082	0.279737	2567.76	32.4318	674.633
517ROV02-PC203-2	20210517	ROV2	PC203	2	1.07289	0.126384	2539.5	37.4	609.146
517ROV02-PC203-4	20210517	ROV2	PC203	4	0.214845	0.0973713	2386.96	28.1244	355.742
517ROV02-PC203-6	20210517	ROV2	PC203	6	0.207247	0.0683587	2347.06	33.8032	528.404
517ROV02-PC203-8	20210517	ROV2	PC203	8	0.134523	0.0725033	2251.27	29.4052	552.674
517ROV02-PC203-10	20210517	ROV2	PC203	10	0.173599	0.0600693	1359.49	32.2073	411.429
517ROV02-PC203-15	20210517	ROV2	PC203	15	0.24578	161.614	266.4	37.9785	15056
517ROV02-PC203-20	20210517	ROV2	PC203	20	0.234383	182.337	57.4103	21.037	16798.5
517ROV02-PC203-25	20210517	ROV2	PC203	25	0.23764		245.07	29.0626	23158.7
517ROV02-PC203-30	20210517	ROV2	PC203	30	0.252293	69.0059	143.727	34	3210.12
517ROV02-LPC2-2	20210517	ROV2	LPC2	2	0.340756	0.79782	2474.3	23.7638	329.797	-74.626	3.27479	-9.2165	4.48771
517ROV02-LPC2-4	20210517	ROV2	LPC2	4	0.255549	0.151252	2373.5	36	926.561	-77.638	7.59418	-14.5482	6.20357
517ROV02-LPC2-6	20210517	ROV2	LPC2	6	0.364093	0.122239	2213.25	19.6681	1230.24	-76.7645	-0.610122	-16.4965	7.30481
517ROV02-LPC2-8	20210517	ROV2	LPC2	8	0.395571	0.0807927	2024.05	37.025	1161.28	-73.737	-2.17241	-21.0398	9.34875
517ROV02-LPC2-10	20210517	ROV2	LPC2	10	0.249037	0.0124057	1443.21	39.2309	2221.05	-73.926	80.9383	-31.3203	13.477
517ROV02-LPC2-15	20210517	ROV2	LPC2	15	0.28757		47.9591	33.6371	14156.9	-69.549	8.5186	-34.6983	23.4548
517ROV02-LPC2-20	20210517	ROV2	LPC2	20	0.338043	171.581	31.3002	37.3545	18678.8	-71.266	-2.19089	-34.635	23.0187
517ROV02-LPC2-25	20210517	ROV2	LPC2	25	0.247408		NA		13430.7
517ROV02-LPC2-30	20210517	ROV2	LPC2	30	0.282685		13.2395	22.4483	12032.5	-69.544	68.9254	-36.8665	22.2475
517ROV02-LPC2-35	20210517	ROV2	LPC2	35	0.211589	290.104	15.7041	35.4415	17039.3
517ROV02-LPC2-40	20210517	ROV2	LPC2	40	0.222986		6.71698	33.1182	4401.65	-61.399	13.5036	-35.0288	10.7966
517ROV02-LPC2-45	20210517	ROV2	LPC2	45	0.149719	331.545	19.6	35	49978.9
517ROV02-LPC2-50	20210517	ROV2	LPC2	50	0.1101	30.2532	16.0601	29.6808	13113.2	-72.814	-1.64548	-41.412	23.4768
517ROV02-LPC2-55	20210517	ROV2	LPC2	55	0.0482302	22.3784	22.1809	36.1787	85809.5
517ROV02-LPC2-60	20210517	ROV2	LPC2	60	0.279429		10.7135	30.512	3219.57	-77.7695	-1.83268	-42.1583	20.5456
517ROV02-LPC2-65	20210517	ROV2	LPC2	65	0.0721099	275.592	15.7351	31.3681	25416.6
517ROV02-LPC2-70	20210517	ROV2	LPC2	70	0.182282		0.657262	34.7198	1018.56
517ROV05-LPC-0	20210517	ROV5	LPC	0	0.191508	0.064214	2605.98	23.0899	262.425	-76.6795	-4.01895	-5.53975	3.59285
517ROV05-LPC-2	20210517	ROV5	LPC	2	0.221358	0.05178	2632.68	33.4297	219.419	-77.2182	7.71897	-5.8185	3.62824
517ROV05-LPC-4	20210517	ROV5	LPC	4	0.363008	0.05178	2640.79	20.9513	234.464	-76.5785	1.2318	-5.07425	3.64214
517ROV05-LPC-6	20210517	ROV5	LPC	6	0.433019	0.0434907	2616	27.6842	247.651	-77.201	67.5503	-4.68375	3.64489
517ROV05-LPC-8	20210517	ROV5	LPC	8	0.402626	0.0310567	2586	27.65	226.767	-77.236	8.44234	-6.5855	3.53936
517ROV05-LPC-10	20210517	ROV5	LPC	10	0.385802	0.05178	2567.94	24.1479	254.213	-75.945	7.78831	-7.2545	3.72182
517ROV05-LPC-15	20210517	ROV5	LPC	15	0.312535	0.039346	2604.81	27.1524	268.211	-75.6825	16.8107	-7.3565	3.7181
517ROV05-LPC-20	20210517	ROV5	LPC	20	0.440617	0.292171	2605.6	33.0239	234.133	-77.555	5.18604	-8.29875	3.91576
517ROV05-LPC-25	20210517	ROV5	LPC	25	0.39937	0.0186227	2540	32.7	243.087
517ROV05-LPC-30	20210517	ROV5	LPC	30	0.447129	0.0227673	2515.55	25.8518	207.289	-76.3367	19.5285	-12.0213	5.0073
517ROV05-LPC-35	20210517	ROV5	LPC	35	0.52908	0.0103333	2507.27	30.2821	259.301
517ROV05-LPC-40	20210517	ROV5	LPC	40	0.512256		2513.24	36.6753	247.424
517ROV05-LPC-45	20210517	ROV5	LPC	45	0.29354	0.0186227	2492.91	33.8535	219.489
519ROV03-2PC201-0	20210519	ROV3	2PC201	0	0.311992	10.9827	1992.52	29.5507	1043.73
519ROV03-2PC201-2	20210519	ROV3	2PC201	2	0.307108	738.37	1832.18	28.95	4053.84
519ROV03-2PC201-4	20210519	ROV3	2PC201	4	0.406425	574.241	1942.55	32.1789	3109.67
519ROV03-2PC201-6	20210519	ROV3	2PC201	6	0.504115	699.824	1877.74	27.156	3352.88
519ROV03-2PC201-8	20210519	ROV3	2PC201	8	0.554045	439.539	1820.91	25.5811	3842.64
519ROV03-2PC201-10	20210519	ROV3	2PC201	10	0.678328	0.455347	1863.97	30.9762	1876.55
519ROV03-2PC201-15	20210519	ROV3	2PC201	15	0.784701	0.0352013	1902	22.3948	2531.21
519ROV03-2PC203-0	20210519	ROV3	2PC203	0	0.59095	0.0186227	2650.86	27.7808	203.714
519ROV03-2PC203-2	20210519	ROV3	2PC203	2	0.240353	0.026912	2601.1	36.11	166.956
519ROV03-2PC203-4	20210519	ROV3	2PC203	4	0.273459	0.0186227	2554.16	25.0004	560.108
519ROV03-2PC203-6	20210519	ROV3	2PC203	6	0.221358	0.118095	2519.67	26.5069	750.824
519ROV03-2PC203-8	20210519	ROV3	2PC203	8	0.253921	0.002044	2527	23.5	882.344
519ROV03-2PC203-10	20210519	ROV3	2PC203	10	0.256092	0.28956	2581.9	25.3219	628.886
519ROV03-2PC203-15	20210519	ROV3	2PC203	15	0.556216	0.0186227	2403.69	28.8346	800.425
519ROV03-2PC203-20	20210519	ROV3	2PC203	20	0.243609		2179.36	26.6013	279.326
519ROV03-2PC203-25	20210519	ROV3	2PC203	25	0.218102	0.008261	2115.06	23.4276	430.727
519ROV03-2LPC1-0	20210519	ROV3	2LPC1	0	0.0542002	0.0103333	2606.8	27.2173	200.736	-76.7748	12.3	-8.698	4.04682
519ROV03-2LPC1-4	20210519	ROV3	2LPC1	4	0.110643	0.0103333	2544.5	23.85	356.668	-77.0028	10.7234	-6.805	3.36352
519ROV03-2LPC1-6	20210519	ROV3	2LPC1	6	0.0889342	9.05814	2556.47	28.918	371.309	-77.9933	4.49503	-8.286	2.90195
519ROV03-2LPC1-8	20210519	ROV3	2LPC1	8	0.104673	0.0186227	2514.21	27.5151	374.663	-74.9988	1.08158	-7.88675	2.99504
519ROV03-2LPC1-10	20210519	ROV3	2LPC1	10	0.0943614	0.0227673	2515.85	30.2006	359.947	-75.1828	2.5052	-8.939	2.89128
519ROV03-2LPC1-15	20210519	ROV3	2LPC1	15	0.146463	0.0103333	2445.09	30.7811	382.455	-74.2803	47.3769	-12.0557	3.46
519ROV03-2LPC1-20	20210519	ROV3	2LPC1	20	0.115528	0.0186227	2391.58	40.83	392.832	-74.3073	7.36307	-16.1403	3.87228
519ROV03-2LPC1-25	20210519	ROV3	2LPC1	25	0.109015	0.0103333	2382.4	26.4503	330.806
519ROV03-2LPC1-30	20210519	ROV3	2LPC1	30	0.135065	0.0310567	2297.67	24.568	390.819	-73.0818	8.69656	-21.5027	4.94766
519ROV03-2LPC1-35	20210519	ROV3	2LPC1	35	0.116613	0.0434907	2286.32	26.7669	399.065
519ROV03-2LPC1-40	20210519	ROV3	2LPC1	40	0.113899	0.0310567	2211.49	26.0451	364.946	-74.0902	1.93899	-23.3163	4.79397
519ROV03-2LPC1-45	20210519	ROV3	2LPC1	45	0.131266	0.039346	2221.5	26.35	429.245
519ROV03-2LPC1-50	20210519	ROV3	2LPC1	50	0.131266	0.014478	2191.75	37.2622	471.588	-71.564	13.5845	-26.514	6.03371
519ROV03-2LPC1-55	20210519	ROV3	2LPC1	55	0.129096		2162.21	28.4419	462.74
519ROV03-2LPC1-60	20210519	ROV3	2LPC1	60	0.122583		2158.96	24.3	455.98	-72.219	2.37809	-28.0817	6.27436
519ROV03-2LPC1-65	20210519	ROV3	2LPC1	65	0.132352		2178.11	35.962	457.586
519ROV03-2LPC1-70	20210519	ROV3	2LPC1	70	0.117156		2170.58	29.2682	372.943
519ROV03-2LPC1-75	20210519	ROV3	2LPC1	75	0.0992459		2199.63	38.2728	352.22
522ROV01-2PC203-0	20210522	ROV1	2PC203	0	0.250122		2163.38	24.9508	1307.43
522ROV01-2PC203-2	20210522	ROV1	2PC203	2	0.302766		1783.77	23.548	3693.78
522ROV01-2PC203-6	20210522	ROV1	2PC203	6	0.436818	40.6064	1187.73	21.8572	3264.97
522ROV01-2PC203-8	20210522	ROV1	2PC203	8	0.490547	54.6869	998	29.2023	4920.13
522ROV01-2PC203-10	20210522	ROV1	2PC203	10	0.885647	62.9536	802.612	28.2156	3844.28
522ROV01-2PC203-15	20210522	ROV1	2PC203	15	0.428134	109.374	331.34	29.7044	3279.83
522ROV01-2PC203-20	20210522	ROV1	2PC203	20	0.342927	105.661	105.573	32.7047	5437.43
522ROV01-2PC203-25	20210522	ROV1	2PC203	25	0.226785	130.529	66.1478	29.2156	4122.24
522ROV01-2PC203-30	20210522	ROV1	2PC203	30	0.273459	126.384	54.1473	29.1863	3754.26
522ROV01-2LPC1-0	20210522	ROV1	2LPC1	0	0.673986	0.0725033	2083.03	24.7879	3999.81
522ROV01-2LPC1-2	20210522	ROV1	2LPC1	2	0.435732	31.0567	1913.08	32.4062	5312.73
522ROV01-2LPC1-4	20210522	ROV1	2LPC1	4	0.489462	89.082	812.736	23.3828	6269
522ROV01-2LPC1-6	20210522	ROV1	2LPC1	6	0.415652	76.2165	351.851	31.3836	4299.33
522ROV01-2LPC1-8	20210522	ROV1	2LPC1	8	0.323932	96.1109	82.55	28.4	4577.97
522ROV01-2LPC1-10	20210522	ROV1	2LPC1	10	0.287027	230.001	72.5885	23.481	5632.28
522ROV01-2LPC1-15	20210522	ROV1	2LPC1	15	0.222986	254.869	17.8953	21.6795	14728
522ROV01-2LPC1-20	20210522	ROV1	2LPC1	20	0.314706	221.711	22.0756	21.1958	10464
522ROV01-2LPC1-25	20210522	ROV1	2LPC1	25	0.0851352	273.52	9.53892	23.8981	5788
522ROV01-2LPC1-30	20210522	ROV1	2LPC1	30	0.075909	267.303	6.85626	26.1065	5688.61
522ROV01-2LPC1-35	20210522	ROV1	2LPC1	35	0.549161	450.718	8.01228	28.0248	9922.19
522ROV01-2LPC1-40	20210522	ROV1	2LPC1	40	0.13995	372.907	18.5572	27.9691	6611.17
